# Supplementary material for: Sequential production of gametes during meiosis in trypanosomes
Source: Commun Biol. 2021 May 11;4:555. doi: 10.1038/s42003-021-02058-5 (PMC8113336; doi:10.1038/s42003-021-02058-5)
Supplement: Supplementary file 4 — Supplementary data 1 [file 42003_2021_2058_MOESM4_ESM.xlsx]

## Sheet: 1738
Day	Cell no.	K no.	N no.	Flagellum no.	Total length	Body length	Width	N1:N2Area	N1:N2 Bright	N3:N2 Area	N3:N2 Bright	Cell Area	Stage model
27	11-1	3	1	2	21.8575	17.0132	5.30113	0	0			51.5115	0B
20	46	2	2	1	15.3827	13.4303	2.6876					28.761	B
20	77	2	2	2	21.17	13.2587	3.87	0.959742	0.966732			34.6661	B
21	97	2	2	2	17.1809	15.5864	2.59782					30.4209	B
22-2	53	2	2	1	18.7075	9.4889	3.49672	0.793104	1.21066			22.1178	B
25-5	6	2	2	2	23.1697	19.4525	4.28653	0.939655	1.13145			51.3006	B
21	39	4	2	2	18.61	15.7819	3.42	0.812079	0.839679			34.9297	B
21	88	3	2	2	18.5861	16.6569	4.55271	0.700534	0.757035			37.0914	B
22-2	52	4	2	1	18.3496	18.3496	4.69391	0.878453	0.925688			48.4271	B
29	16-1	3	2	1	24.5175	20.0961	5.93296	0.887254	0.817311			63.269	B
29	64	4	2	2	26.4132	21.7257	5.05998	0.982354	0.97414			51.3797	B
24-2	16	3	2	1	13.6826	13.0425	2.07809	1.01869	0.807415			20.1406	B
24-2	23	4	2	2	17.9891	16.6036	3.96132	0.953219	1.04044			39.174	B
24-2	28	3	2	1	18.4069	15.7642	3.87745	0.831818	0.933843			34.1916	B
24-3	5	3	2	1	20.5897	18.0343	6.43095	0.931216	1.01822			50.0089	B
24-3	20-1	4	2	1	23.2623	17.6059	5.84792	0.935135	1.03097			54.5168	B
24-3	20-3	3	2	1	22.0796	17.4215	3.93921	0.915663	0.961113			39.9913	B
24-3	21-3	3	2	1	20.5334	18.3801	3.61283	0.852632	0.965074			33.2954	B
25-2	28	4	2	1	16.9903	16.4902	5.14994	0.959184	1.1694			44.6046	B
25-2	29	4	2	1	20.029	18.4653	4.90816	0.875648	0.808363			44.8683	B
25-2	33	3	2	1	24.4569	17.2487	4.94494	0.75	0.827128			51.1424	B
26	7	5	2	1	15.4003	15.4003	4.23394	0.873785	0.807221			37.2233	B
22-3	5-2	4	2	1	13.2422	12.2515	5.79528	0.873739	0.878722			41.863	B
29-2	5	4	2	1	18.3084	17.0023	4.0591	0.892523	0.835221			39.8595	B
21-4	1	3	2	1	16.6839	14.9363	4.07207	0.873133	1.06792			33.7962	B
21-4	4	4	2	1	20.3321	17.7701	3.90012	0.906736	0.721571			45.3164	B
21-4	16	4	2	2	21.3666	18.7544	4.31412	0.789474	1.0315			45.9491	B
25-4	5-2	4	2	1	16.2578	14.8557	3.50496	0.929577	1.06193			37.7505	B
25-4	8	4	2	1	18.6357	14.6675	4.51127	0.953404	1.20083			37.566	B
25-4	13	3	2	1	19.2591	17.016	2.6876	0.876625	0.901838			34.3498	B
25-4	23	4	2	1	15.9652	10.547	3.63057	0.863849	0.898443			31.5818	B
25-4	27-1	4	2	1	15.0465	14.026	4.24947	0.945784	0.914441			33.2689	B
27	9	3	2	1	14.2048	12.2731	4.46722	0.787564	0.887508			33.8489	B
26-3	16	4	2	2	20.3673	17.151	4.24947	0.886256	0.824751			39.3058	B
27-2	13	4	2	1	17.4842	16.9973	5.37521	0.956522	0.747216			46.6345	B
27	2	4	2	1	21.5416	20.653	3.26348	0.76923	0.80108			34.1653	B
29	49	4	2	3	17.605	14.7291	5.84792	0.834821	0.930572			49.4552	B
24-2	21-2	6	2	2	23.3931	18.7118	3.59408	0.917239	0.979557			38.8841	B
25-4	3	3	2	3	25.2319	24.0084	4.88173	0.853334	1.114			61.3973	B
25-5	3	3	2	2	18.7306	17.6861	4.13949	0.992591	1.13112			47.7681	B
20	8	4	2	2	20.7862	18.8468	3.37136	0.908257	1.00614			32.0299	B
21	15	4	2	2	18.17	14.3501	4.47	0.840277	0.933485			38.5941	B
32	12	4	2	3	23.2413	19.8856	5.06143	0.887446	0.744737			60.501	B
24-2	14	4	2	2	18.8276	15.7262	4.0101	0.929686	0.794849			46.7136	B
24-3	6	3	2	2	17.4337	16.7754	3.55814	0.959017	1.08093			43.392	B
24-3	12-1	4	2	2	19.9376	18.2364	3.97232	0.918751	0.879923			41.2039	B
24-3	17	2	2	2	17.9966	16.6932	4.79516	0.824001	1.04396			47.2408	B
24-3	21-2	4	2	2	17.3572	15.8752	5.26182	0.922727	0.865519			53.5677	B
26	2	2	2	2	20.6081	13.2784	4.51127	0.899544	0.961777			39.6222	B
26	5	4	2	2	24.471	20.1437	3.97792	0.947644	1.05331			47.2408	B
26	6	3	2	2	24.6454	22.1122	4.64372	0.951455	0.852996			50.3252	B
22-3	8	4	2	2	17.4382	15.1031	3.22283	0.929349	0.953856			38.6732	B
23-3	5-2	4	2	2	16.5482	14.1508	4.62096	0.978573	1.00413			33.9543	B
29-2	9	3	2	2	20.8296	17.7412	3.28762	0.802691	0.741849			28.0756	B
29-2	11	3	2	2	18.3138	13.5936	4.6494	0.795276	0.990589			39.1213	B
29-2	12-2	3	2	2	21.2753	17.7211	4.49077	0.95137	0.986039			41.2567	B
25-4	27-2	2	2	2	18.2555	17.1312	3.31159	0.928994	0.942938			36.0633	B
26-3	5	3	2	2	16.7447	15.888	2.84157	0.852459	1.04191			29.3152	B
26-3	6	3	2	2	18.4166	16.3898	3.10196	0.96212	0.942058			33.1635	B
27-2	15	4	2	2	21.1341	20.2647	4.71136	0.995282	0.859035			60.4219	B
21-4	14	3	3	1	14.7847	11.713	4.87092	0.431371	0.552962	0.320261	0.410534	31.7136	C1
25-4	7	2	3	2	19.5958	17.6353	2.87251	0.533835	0.680334	0.37594	0.3424	35.5624	C1
25-4	16	4	3	1	21.5102	10.243	4.21209	0.364286	0.223362	0.435728	0.301669	33.4271	C1
32	1	1	3	1	13.8966	7.53937	3.25494	0.56391	0.430338	0.44361	0.362316	24.2267	C1
25-3	1	4	3	2	15.1658	9.88903	5.35555	0.448088	0.337047	0.612022	0.67799	34.3762	C1
21-4	2-2	1	3	1	16.4422	7.39481	3.5757	0.488846	0.431645	0.534353	0.533919	21.8542	C1
25-5	2-1	6	3	1	15.4819	12.8756	6.52695	0.825501	0.468184	0.818791	0.50223	46.9245	C1
25-5	19	3	3	1	17.2105	14.5992	4.84378	0.638298	0.490953	0.822694	0.553699	38.3041	C1
32	40	4	3	1	18.0819	17.149	4.59012	0.658824	0.433513	0.664706	0.443226	52.6714	C1
21-3	16	3	3	1	19.9101	13.6875	4.75314	0.521327	0.419731	0.298578	0.257281	37.1705	C1
22-3	1	3	3	2	20.891	17.374	6.3322	0.350878	0.26386	0.315792	0.224257	65.9052	C1
22-3	5-1	4	3	2	19.8373	17.9082	5.0359	0.725666	0.593667	0.876106	0.740813	47.4781	C1
25-4	22	4	3	2	19.075	12.1105	4.6494	0.40678	0.4157	0.377118	0.336724	39.7276	C1
27	15	3	3	1	20.1371	11.2147	5.24111	0.595854	0.300037	0.595854	0.404795	33.6116	C1
23-2	1	2	3	1	22.3836	13.641	3.80156	0.811882	0.680836	0.706292	0.543	35.9842	C1
26-3	22	4	3	2	16.1513	13.6761	4.10752	0.700001	0.574619	0.599998	0.32761	31.7663	C1
27-2	1	4	3	1	18.3637	10.4293	4.59235	0.469881	0.313825	0.427711	0.272461	31.2391	C1
22	10	2	3	1	16.7337	12.8425	3.84262	0.599999	0.397999	0.533334	0.349265	29.5519	C1
29	99	4	3	1	26.3063	16.2525	4.8341	0.609467	0.437801	0.674556	0.42975	47.1354	C1
32	10	3	3	2	19.7864	14.7779	6.04247	0.645162	0.501577	0.704301	0.555196	43.1283	C1
24-2	33	3	3	2	20.9526	17.4163	5.51932	0.591622	0.425588	0.66492	0.521997	55.7558	C1
25-2	1	2	3	1	21.5744	12.0726	3.81642	0.626316	0.364378	0.542105	0.350694	32.4781	C1
25-2	2	3	3	2	19.8733	18.9327	4.71712	0.489011	0.314342	0.5	0.328209	45.5009	C1
22-3	2	4	3	2	21.2697	15.7025	6.36542	0.735135	0.519429	0.848649	0.495464	46.8981	C1
29-2	7	3	3	2	20.4637	13.557	3.39026	0.651852	0.528489	0.592593	0.448213	37.9877	C1
21-4	3	3	3	2	22.782	13.5895	5.7542	0.662576	0.48434	0.68098	0.690241	50.457	C1
25-4	26	4	3	2	15.9958	10.9619	2.99384	0.39899	0.266627	0.5	0.320092	24.7276	C1
21-6	1	4	3	1	17.3205	12.0105	3.80084	0.580419	0.538767	0.60839	0.54599	33.8489	C1
21-6	7	3	3	1	23.0161	13.0499	3.80156	0.703705	0.633399	0.731481	0.725562	32.5044	C1
22-2	12	5	3	1	19.042	12.3609	3.81169	0.60556	0.55588	0.60556	0.57155	36.5642	C1
28	13	1	3	1	15.9808	12.6275	2.09083	0.54286	0.44282	0.53333	0.4161	22.4869	C1
26-3	1	3	3	1	18.0687	14.2778	4.90605	0.701862	0.509693	0.658385	0.620044	33.6644	C1
25-5	2-2	5	3	2	17.0387	12.4832	5.16001	0.668507	0.474374	0.546961	0.438445	43.761	C1
21	16	2	3	1	21.28	9.3191	4.35	0.684615	0.524665	0.769231	0.541186	30.5009	C1
26-3	19	3	3	1	15.0195	13.5502	6.69444	0.547264	0.450105	0.537314	0.509192	39.464	C1
20	12-1	2	3	1	19.427	9.08403	4.02179	0.53333	0.40524	0.591666	0.39628	27.1266	C1
22-2	30	2	3	1	21.6412	12.1353	3.05104	0.592356	0.393946	0.502124	0.395448	25.6239	C1
28	15	4	3	2	22.6645	14.939	5.03538	0.38889	0.232829	0.363638	0.206074	47.1354	C1
24-3	12-2	3	3	2	18.1768	16.4526	3.99053	0.58676	0.634545	0.388496	0.4476	37.7505	C1
20	78	1	1	1	10.2144	7.55487	3.44426	0.491226	0.388776			14.6837	C2-Gamete
23-2	18	1	1	1	12.8496	6.55732	2.89092	0.641027	0.571809			13.8137	C2-Gamete
21	62-1	2	1	1	9.57632	7.47237	2.88523	0.597702	0.449031			14.9737	C2-Gamete
21	62-2	2	1	1	21.3559	10.7616	3.58674	0.59181	0.44592			19.0861	C2-Gamete
21	77	2	1	1	11.9973	6.75363	2.73771	0.535134	0.404267			17.9789	C2-Gamete
32	14	2	1	1	13.7282	6.65311	3.10647	0.57265	0.418795			12.5747	C2-Gamete
24-3	21-1	2	1	1	16.5119	9.14904	3.22613	0.654053	0.547634			17.6889	C2-Gamete
20	7	1	1	1	14.8731	6.70073	3.57224	0.584337	0.581444			16.2127	C2-Gamete
21	44	1	1	1	16.9017	7.46175	2.5506	0.540396	0.473056			13.3392	C2-Gamete
29	40	1	1	1	14.6945	5.75432	3.01529	0.646766	0.527884			12.1793	C2-Gamete
23-3	3	1	1	1	10.5581	8.06521	2.67778	0.358208	0.299576			13.9719	C2-Gamete
26	48	1	1	1	17.931	8.81151	3.2903	0.502702	0.347616			16.6081	C2-Gamete
21-6	12	2	1	1	13.4693	13.1673	3.2114	0.704301	0.529404			20.3515	C2-Gamete
20	78	2	2	1	17.302	15.1042	2.96759	0.526314	0.38029			21.1687	C2-Mother
23-2	18	2	2	1	14.8518	11.6506	3.40928	0.76282	0.57824			21.1954	C2-Mother
21	62-1	2	2	1	20.4582	15.1635	2.84742	0.643679	0.46998			24.174	C2-Mother
21	62-2	4	2	1	24.6677	12.0052	3.36642	0.62724	0.56546			27.812	C2-Mother
21	77	3	2	1	14.1949	9.7363	3.07127	0.448648	0.407109			18.1107	C2-Mother
32	14	2	2	1	15.6948	11.1701	3.25362	0.65812	0.449769			22.5132	C2-Mother
24-3	21-1	2	2	1	19.5568	11.5681	3.60161	0.659459	0.496837			29.4464	C2-Mother
20	7	1	2	1	8.3816	6.89743	3.7489	0.612541	0.627381			18.1371	C2-Mother
21	44	2	2	1	15.1014	9.02312	4.23739	0.503105	0.427087			22.8823	C2-Mother
29	40	2	2	1	13.0803	9.09004	3.80277	0.592039	0.45202			25.044	C2-Mother
23-3	3	1	2	1	13.5086	8.02155	3.28762	0.365672	0.286709			19.4552	C2-Mother
26	48	3	2	1	16.973	9.3409	4.40331	0.513513	0.37848			26.6081	C2-Mother
21-6	12	1	2	1	17.1993	14.755	4.08837	0.67742	0.586574			34.6134	C2-Mother
24-3	16	3	2	1	15.4303	8.40747	2.15285	0.540231	0.409554			16.9772	D1
34	22	1	2	1	15.1792	9.44215	3.21291	0.27174	0.187715			17.4862	D1
34	25	2	2	1	18.9179	12.8373	3.41351	0.432431	0.230488			27.3375	D1
20	22-2	1	2	1	16.6832	6.73127	3.02565	0.4	0.3073			17.5835	D1
21	55	1	2	1	19.5471	8.34271	2.89081	0.443396	0.312005			22.7768	D1
20	61	2	2	1	16.03	10.4227	3.56	0.399999	0.318948			21.6696	D1
21	67	2	2	1	16.8755	12.5369	3.44426	0.56931	0.31904			20.0578	D1
22	31-2	3	2	1	16.719	7.89744	2.68869	0.749997	0.369219			16.1599	D1
20	22-1	1	2	1	18.3811	6.09576	3.22717	0.56191	0.3982			17.4253	D1
21-6	5	2	2	1	15.4943	11.0363	2.61046	0.560811	0.399313			20.2724	D1
21-3	1	3	2	1	17.4218	14.1363	4.50249	0.893081	0.404588			40.9139	D1
22	31-1	2	2	1	14.6911	10.6599	3.11139	0.622236	0.407565			18.5589	D1
32	35	3	2	1	17.7944	10.0291	4.30437	0.514084	0.435988			28.9456	D1
21	35	2	2	1	17.22	7.99178	3.22	0.566666	0.447917			21.8014	D1
21	76-3	1	2	1	20.4012	10.6116	3.3014	0.566878	0.477659			20.2197	D1
23-3	5-1	2	2	1	16.4034	7.73257	4.21209	0.722691	0.48195			25.703	D1
24-3	8	3	2	1	18.7122	10.7974	4.5364	0.793749	0.495613			35.5361	D1
34	29	2	2	1	14.9452	9.95218	2.83557	0.48691	0.50726			16.3548	D1
27-2	5	1	2	1	20.4697	11.5352	4.94611	0.74857	0.513915			30.3427	D1
24-2	22	2	2	1	18.6774	10.3772	3.08305	0.742689	0.518496			26.6257	D1
24-2	8	2	2	2	18.6305	10.1507	3.92139	0.635467	0.549928			30.7118	D1
32	21	2	2	1	19.1181	12.4715	3.40964	0.712574	0.550226			29.0246	D1
24-3	3-1	2	2	1	19.5916	13.7377	2.48369	0.80247	0.55384			26.3093	D1
26-3	18	2	2	1	16.8608	10.7535	4.01666	0.724869	0.607258			27.9174	D1
29-2	8	2	2	1	18.8251	10.7239	4.38683	0.864198	0.608299			28.6029	D1
26-3	3	2	2	2	18.5508	10.2484	5.20365	0.873332	0.535067			33.1898	D1
32	13	3	2	1	19.8457	18.2297	5.27683	0.809815	0.661827			45.0528	D1
32	26	2	2	1	24.9571	15.7322	5.42754	0.488378	0.20702			49.4025	D1
27	13	1	2	1	17.5446	8.06278	4.90866	0.47973	0.315235			29.0774	D1
22-3	11	3	2	1	24.4814	7.91336	4.67484	0.528169	0.344957			26.5466	D1
22-3	3	1	2	1	15.9344	9.00663	4.10752	0.545455	0.358718			22.6187	D1
24-3	18	2	2	1	17.4472	7.8113	2.76138	0.566668	0.364499			15.58	D1
24-2	19	1	2	1	17.6602	10.4346	3.19227	0.497176	0.367947			22.6977	D1
21	17-1	2	2	1	19.35	7.77368	4.36	0.592106	0.372037			22.8032	D1
21	26	1	2	1	18.87	10.8657	3.75	0.637796	0.382071			22.6714	D1
21-4	9	4	2	1	21.6117	11.6353	5.2812	0.581522	0.398095			37.4605	D1
21-6	9	4	2	1	18.2648	10.7496	2.9974	0.625	0.407932			23.8577	D1
25-5	20	1	2	1	15.3497	5.83962	3.84909	0.563759	0.408972			16.2143	D1
29	68	2	2	1	22.0975	7.43	4.73803	0.663317	0.412279			23.515	D1
24-2	4	2	2	1	16.1765	13.122	3.94924	0.46114	0.425876			27.6011	D1
24-2	25	2	2	1	18.5612	9.28964	2.80401	0.551283	0.427023			22.0387	D1
21	40	1	2	1	16.72	6.97486	3.68	0.545945	0.428732			18.8489	D1
24-2	7-1	2	2	1	14.163	11.293	2.79996	0.617019	0.430799			18.5062	D1
20	19-2	1	2	1	17.6166	6.78625	3.50496	0.567568	0.44779			20.2197	D1
24-2	7-2	2	2	1	13.5089	10.7163	2.19875	0.623189	0.465254			14.1037	D1
27-2	6	2	2	1	14.5015	7.68388	2.47306	0.707693	0.473266			17.6362	D1
32	33	2	2	1	17.0638	8.58237	3.68507	0.725713	0.484551			24.464	D1
27	3	1	2	1	14.7106	9.08114	3.6631	0.646619	0.4873			19.7716	D1
25-2	23	1	2	1	20.0816	13.3407	3.19637	0.835229	0.50013			31.8454	D1
22	8	2	2	1	17.6306	10.1211	3.96132	0.599999	0.502647			26.863	D1
24-3	1	2	2	1	18.9855	13.1113	4.83186	0.763159	0.517655			32.689	D1
27	16	2	2	1	13.9734	8.9915	3.70247	0.636363	0.529263			21.8542	D1
25-4	4	2	2	1	18.7814	15.4183	3.1982	0.723618	0.531485			29.5519	D1
21	48-2	1	2	1	18.76	10.262	3.41	0.882353	0.535586			22.5132	D1
21-3	13	3	2	1	21.2951	9.40791	5.57975	0.815001	0.539316			35.9315	D1
22-3	6	4	2	1	19.3471	15.2805	6.07944	0.477508	0.559387			52.7505	D1
29	76	2	2	1	21.9222	13.0459	3.812	0.645503	0.563844			29.6046	D1
34	20-2	3	2	1	19.4442	9.7975	3.95419	0.818182	0.566184			26.5203	D1
21	67_2	2	2	1	17.5924	10.9008	3.18995	0.97591	0.58631			18.772	D1
29-2	12-1	1	2	1	16.0269	11.863	4.07207	0.64807	0.627406			27.9438	D1
24-2	34	1	2	1	17.6521	9.1503	2.54205	0.754236	0.636267			17.2672	D1
29-2	12-3	2	2	1	18.0469	6.41254	4.45836	0.442097	0.219032			23.515	D1
21	60	2	2	1	19.8074	10.8406	4.35803	0.788198	0.490621			28.6556	D1
34	20-1	3	2	1	20.2922	8.92414	2.73888	0.704081	0.571036			20.4833	D1
21	91-2	2	2	1	14.7744	8.08821	3.45191	0.875	0.550887			17.8208	D1
26-3	2	4	2	1	17.4718	16.946	3.87857	0.809524	0.67755			35.3068	D1
23-3	4	3	2	1	19.2272	9.73843	4.08943	0.69655	0.331056			26.3621	D1
25-3	2	3	2	1	16.9334	8.10402	4.41081	0.94776	0.41908			25.413	D1
21-3	9	1	2	1	17.7254	7.45108	6.22301	0.881721	0.421735			40.4131	D1
29-2	6	1	2	NA	16.8465	16.8465	4.26186	0.645834	0.514939			40.334	D1
34	35	2	2	1	18.182	7.58209	3.153	0.759453	0.582162			14.6573	D1
25-5	17	2	2	1	19.5799	9.27899	5.49405	0.810427	0.594537			30.9491	D1
21	76-1	3	2	1	20.7656	7.13547	5.09575	0.873186	0.600055			26.9157	D1
26-3	4	2	2	2	16.6105	8.72801	5.51085	0.832116	0.609264			26.7839	D1
20	38	2	2	2	14.5982	8.54928	2.92706					18.4271	D2
21	90-4	2	2	2	14.4786	10.854	3.56462					26.6521	D2
24-2	9	3	2	2	19.5053	13.3526	3.53165	0.54902	0.445028			27.2057	D2
24-2	15	2	2	2	13.9685	13.9685	4.8305	0.565714	0.307286			34.8507	D2
25-2	17	2	2	2	24.1309	17.3366	3.39463	0.552633	0.426832			29.6046	D2
25-2	14	2	2	2	17.8761	14.0838	3.31582	0.621621	0.449847			30.6591	D2
27-2	9	2	2	2	20.7936	14.9278	5.82025	0.488461	0.261643			46.9509	D2
27-2	14	2	2	2	24.3858	13.2728	7.08845	1.10753	0.588274			60.7119	D2
21-3	4	2	2	2	20.7304	14.3729	5.73814	0.711009	0.357302			50.7734	D2
26-3	9	2	2	2	18.1825	14.3729	2.95688	0.731708	0.525559			24.3849	D2
26-3	11	3	2	2	15.1303	10.8285	4.06883	0.72956	0.57692			28.5765	D2
25-5	15	2	2	2	16.298	7.71109	3.79043	0.730338	0.494106			24.4376	D2
25-5	7	2	2	2	20.8824	12.6174	5.97005	0.663044	0.28811			39.2531	D2
23-3	1	1	1	1	17.7046	11.8305	2.79342	0.565854	0.43069			33.2689	D3-Mother
23-3	8	1	1	1	11.2227	5.21843	5.0359	0.377483	0.253923			23.4623	D3-Mother
20	44-2	1	1	1	17.6266	8.40974	2.5672					16.4236	D3-Mother
23-3	1	2	1	1	17.5671	8.54567	3.77649					22.3287	D3-Gamete
23-3	8	2	1	1	31.3782	7.66775	2.43546					13.4447	D3-Gamete
20	44-2	2	1	1	15.0128	9.33473	2.41371	0.291667	0.202379			15.3691	D3-Gamete
20	11	2	1	1	23.019	16.1035	5.51321					46.8981	E2
20	25	3	1	1	21.5103	11.0516	3.96058	0	0			34.2971	E2
20	26-2	3	1	1	14.2568	6.27248	4.03774	0	0			19.8243	E2
20	47	3	1	2	20.6503	13.3019	3.28762					27.5484	E2
20	67	2	1	1	22.1109	11.3191	4.88443					34.4816	E2
20	70	2	1	1	18.0382	11.2371	4.89521					30.4218	E2
20	73	3	1	1	18.2708	10.0672	4.87363					25.6767	E2
20	78-1	3	1	2	18.1699	8.79728	5.98769					33.7171	E2
20	78-2	3	1	1	21.8865	12.6268	2.29617					19.7716	E2
20	88	2	1	1	18.2229	12.0909	4.54909					28.8137	E2
21	11	2	1	1	21.2107	10.8634	5.16001					35.7997	E2
21	17-2	3	1	1	21.15	11.7949	3.44	0	0			26.573	E2
21	17-3	2	1	1	19.6975	10.9456	4.61525					27.4429	E2
21	21	3	1	1	20.5564	9.45958	4.27113					27.9438	E2
21	46	2	1	1	21.4471	11.0487	4.74203					31.5554	E2
21	49	3	1	1	16.7418	8.87077	3.51247					21.5642	E2
21	58b	2	1	1	18.0573	9.33155	3.56092					22.8559	E2
21	96	3	1	1	20.8714	13.7132	3.39069	0	0			30.1846	E2
22	27	3	1	1	19.2268	8.10357	4.41081					22.6714	E2
29	26-2	3	1	1	21.2758	8.65902	4.01812	0	0			25.0967	E2
29	68-2	3	1	1	20.9851	9.08516	3.02015					24.3586	E2
34	2	3	1	1	25.4826	12.0136	4.21522					39.4726	E2
34	15	2	1	1	22.8631	14.2033	2.99384					34.3234	E2
34	16	3	1	2	24.365	12.962	4.41446	0	0			37.1705	E2
26-3	7-2	3	1	1	13.4723	5.95402	4.22033	0	0			15.0791	E2
20	21-2	2	1	1	17.3226	5.8285	3.40928					21.9333	E2
21	12	2	1	1	17.0835	11.5682	5.52276					29.3937	E2
22	24	2	1	1	23.7582	10.1136	5.04113					28.392	E2
20	48	3	1	1	17.8161	9.40981	3.41351					18.1107	E2
22	37	2	1	1	16.2136	8.09352	4.52294					28.1547	E2
20	44	3	2	2	18.289	8.43338	6.06642	0.882913	0.854704			33.6644	F1&F2	F2
20	24	3	2	1	21.7487	8.87895	3.65675	0.93333	0.97046			25.6503	F1&F2	F1
20	80	3	2	2	21.4363	11.3105	4.22459	0.940278	0.866735			33.348	F1&F2	F1
21	30	3	2	1	16.64	8.10988	4.86	0.789808	0.872549			31.1336	F1&F2	F1
21	48-1	3	2	2	18.3399	8.82575	3.92706	0.691033	0.761088			36.037	F1&F2	F2
21	75	3	2	1	24.9095	10.0248	5.00322	0.816794	0.918518			45.0791	F1&F2	F1
21	90	3	2	2	17.8301	10.3878	4.33868	0.949149	0.919351			32.2408	F1&F2	F1
27	14	3	2	2	17.1197	8.95446	5.44585	0.779412	0.726859			37.4078	F1&F2	F1
29	16-4	3	2	1	18.6029	11.7449	4.7973	0.98936	0.855421			31.16	F1&F2	F1
29	16-5	3	2	1	19.5913	9.4155	5.35801	0.93182	0.9274			35.1143	F1&F2	F1
29	26-1	3	2	1	18.4075	7.97391	4.95227	0.81579	1.00014			30.87	F1&F2	F1
34	2	3	2	2	28.6175	14.1024	3.5757	0.85149	0.86349			35.4354	F1&F2	F2
25-2	20	3	2	1	16.2454	8.55792	5.4368	0.940001	1.01557			38.3305	F1&F2	F1
25-3	9	3	2	1	22.3024	20.6807	3.63057	0.918782	0.875132			39.4113	F1&F2	F1
21-4	15	3	2	2	21.2069	10.1606	5.5537	0.90845	1.01759			37.3551	F1&F2	F1
25-4	15	3	2	2	23.9999	14.8524	4.33241	0.950413	1.02922			40.4131	F1&F2	F1
21-4	2-1	3	2	1	21.1156	11.7203	4.64372	0.84375	0.860751			36.0897	F1&F2	F1
34	26	3	2	1	34.2045	18.2312	5.54182	0.820225	0.87854			66.4061	F1&F2	F1
20	11	2	2	2	17.4542	7.20725	2.98285	0.978719	0.984565			19.297	F1&F2	F1
20	17-2	2	2	2	16.6681	6.90849	2.65442	0.88888	0.94069			16.8981	F1&F2	F1
21	91-1	2	2	1	19.839	10.4681	2.76496	NA	NA			19.3498	F1&F2	F1
34	34	2	2	1	23.0902	7.63351	4.93959	0.833366	0.806619			27.522	F1&F2	F1
27-2	16	2	2	2	15.4965	13.1483	4.26186	0.989013	0.956362			33.1898	F1&F2	F1
21-3	7	2	2	1	20.433	8.14648	4.71974	0.911111	0.996946			28.392	F1&F2	F1
21-3	11	2	2	1	19.5392	13.1218	6.22301	0.911289	0.996976			37.5923	F1&F2	F1
21-3	15	2	2	2	19.0506	10.9623	3.64868	0.862639	1.09674			29.7891	F1&F2	F1
23-3	6	2	2	2	19.1328	9.85117	5.92573	0.935672	0.919822			39.5958	F1&F2	F1
21-4	18	2	2	1	18.6538	9.6653	4.89521	0.905883	0.812249			31.1863	F1&F2	F1
27	12	2	2	1	19.8592	9.46615	6.28932	0.52756	0.75565			32.3726	F1&F2	F1
22	3	2	2	1	19.0794	10.9817	2.99384	0.90322	0.82888			18.4377	F1&F2	F1
25-5	18	2	2	1	21.7578	12.708	4.58373	0.914111	0.999486			33.9543	F1&F2	F1
26-3	13	2	2	1	16.6922	14.9922	3.44426	0.915493	0.888943			25.5976	F1&F2	F1
21	16	1	2	1	20.8434	8.43773	4.49478	0.86486	0.937088			24.6485	F1&F2	F1
21	24	1	2	1	14.43	6.45056	4.53	0.921351	0.90709			21.0633	F1&F2	F1
25-4	19	1	2	1	18.9035	11.002	5.52038	0.935484	0.830711			39.4113	F1&F2	F1
20	23	1	2	1	20.5562	7.03995	2.33487	0.604	0.9041			16.4763	F1&F2	F1
20	2-1	2	2	2	17.9517	14.5128	3.96381	0.90435	0.966327			42.6011	DivEpi
20	40	2	1	1	19.0623	17.3537	3.18995					34.3498	DivEpi
20	68	2	1	1	21.1834	12.7225	3.59408					28.2601	DivEpi
26	3	2	2	1	16.5418	11.4016	3.21464					26.863	DivEpi
26	4-1	2	2	2	21.2538	18.3962	3.60507					37.0123	DivEpi
21-2	5	2	1	2	17.2871	13.7956	4.61525					42.2756	DivEpi
21-2	41	2	2	2	19.5892	15.5346	5.23608					50.2725	DivEpi
21-2	60	1	2	1	15.0119	11.1958	4.24947					33.638	DivEpi
24-2	11	2	2	2	23.3538	19.1729	3.34722					44.051	DivEpi
24-2	21-1	2	2	1	21.3918	16.6331	3.41351					33.058	DivEpi
25-2	8	2	2	2	20.2006	15.0066	3.64064					35.6942	DivEpi
25-2	21	2	2	2	17.33	17.33	5.12669					53.8577	DivEpi
25-2	24	2	2	1	18.3723	15.8112	4.25602					45.1319	DivEpi
29-2	10	2	2	1	18.4804	18.0479	4.24947	0.91489	1.04687			37.6714	DivEpi
24-3	20-2	2	2	1	26.2593	22.6386	4.39434					40.2812	DivEpi
25-3	4-1	1	2	1	18.0035	16.5761	3.92706	0.945578	0.98046			35.8261	DivEpi
26-3	10	2	2	2	19.3741	15.7375	3.58674					42.522	DivEpi
26-3	12-2	2	2	2	18.8722	16.7298	3.70603	0.88666	0.71574			38.4095	DivEpi
26-3	15	2	2	1	15.2731	13.1006	4.70856	0.89944	1.0418			30.7118	DivEpi
21-4	12	2	2	2	17.8033	15.5817	2.69857					29.6046	DivEpi
25-4	6	2	2	1	17.4902	16.8216	3.92706					40.6503	DivEpi
25-4	20	2	2	1	17.3969	15.1465	3.26751	0.784038	0.892911			33.1371	DivEpi
25-4	24	2	2	1	18.0292	16.5857	3.6631	0.85446	0.942053			34.2443	DivEpi
21-6	2	2	2	2	20.1149	16.0565	4.37179	0.98235	1.00704			39.4904	DivEpi
21-6	10	2	2	2	21.0224	15.1544	4.08837	0.93865	1.0217			44.1301	DivEpi
20	69	2	1	1	24.2374	19.7692	1.53174					29.051	DivTrypo
21	25	2	2	1	17.4825	16.9305	2.2731					27.2584	DivTrypo
21	91-3	2	2	2	25.4124	18.5101	2.45701					34.4025	DivTrypo
21-2	50	2	2	1	26.1516	20.5056	2.21584					37.9877	DivTrypo
21-4	6-2	2	2	2	33.8271	31.5927	2.92706					49.0071	DivTrypo
21-4	13	2	2	2	32.2056	29.3622	2.3247					45.7118	DivTrypo
23	2	2	2	2	19.8037	15.1353	3.14649					26.2303	DivTrypo
24	3	2	2	2	26.5693	24.731	3.18271					51.1951	DivTrypo
24	5	2	2	2	29.6761	26.6619	2.51795					53.1459	DivTrypo
24-2	26	2	2	2	22.1761	18.6832	3.64064					46.3972	DivTrypo
20	5-1	1	1	1	15.8432	7.47778	2.87251	0	0			17.0826	Epi
20	5-3	1	1	1	17.875	14.5541	2.39728	0	0			21.1687	Epi
20	19-1	1	1	1	17.8578	14.2469	3.05054	0	0			26.6521	Epi
20	26-1	1	1	1	15.4912	7.24931	4.197	0	0			25.0703	Epi
20	27	1	1	1	18.9259	7.61393	2.36768	0	0			16.3972	Epi
20	37-4	1	1	1	18.4363	15.8521	1.81528					16.3972	Epi
20	41	1	1	1	22.2511	16.8783	3.12313					29.2355	Epi
20	43	1	1	1	16.2846	11.3585	2.16621					18.0844	Epi
20	51	1	1	1	16.6683	14.8657	1.85123					19.3761	Epi
21-2	45-1	1	1	1	12.7902	9.34205	3.23508					25.5712	Epi
21-2	45-2	1	1	1	15.4167	10.4464	2.8771					22.0387	Epi
24-3	3-2	1	1	1	13.1059	8.70905	4.33005	0	0			26.4412	Epi
25-4	5-3	1	1	1	16.1112	12.3681	3.37858	0	0			26.4675	Epi
20	1-3	1	1	1	12.9741	4.18003	3.64868	0	0			12.232	Gamete
20	5-2	1	1	1	18.3253	5.74838	3.45191	0	0			16.1863	Gamete
20	10	2	1	1	16.5755	10.8926	3.05104	0	0			25.6239	Gamete
20	13-1	1	1	1	15.6444	5.74838	2.66891	0	0			13.6292	Gamete
20	14-1	1	1	1	19.7177	6.0108	4.08837	0	0			21.4587	Gamete
20	14-2	1	1	1	18.8231	5.89634	3.75391	0	0			18.9807	Gamete
20	15-1	2	1	1	16.9762	6.29816	3.75391	0	0			20.9579	Gamete
20	15-2	2	1	1	17.4746	6.6968	2.89092	0	0			17.9789	Gamete
20	17-1	1	1	1	17.0379	6.06192	3.24703	0	0			16.3709	Gamete
20	18	2	1	1	19.3929	6.69872	2.92628	0	0			16.2654	Gamete
20	26	2	1	1	17.452	10.0256	4.43465					25.9403	Gamete
20	28	2	1	1	16.5404	6.14091	2.65442	0	0			13.3919	Gamete
20	29-1	1	1	1	19.1999	7.2636	3.8216					18.9543	Gamete
20	29-2	1	1	1	17.9268	10.629	4.23394					25.4658	Gamete
20	30	2	1	1	19.1382	10.7773	4.62096					23.7786	Gamete
20	31-1	1	1	1	17.95	9.41465	4.0591					20.6151	Gamete
20	31-2	1	1	1	20.3741	7.92461	3.64868					19.3761	Gamete
20	33-1	1	1	1	19.1661	7.68228	4.0591					21.1424	Gamete
20	33-2	1	1	1	18.7539	9.59935	3.59408					17.8471	Gamete
20	37-1	2	1	1	23.6331	18.141	2.5672					23.225	Gamete
20	37-2	1	1	1	18.5431	9.63497	2.76019					17.6099	Gamete
20	37-3	1	1	1	18.5995	7.26437	3.95049					18.8753	Gamete
20	38	1	1	1	15.9739	7.60071	3.54608					15.4482	Gamete
20	39	2	1	1	14.4022	7.61525	3.49743					19.5607	Gamete
20	40-1	1	1	1	9.80352	3.41351	3.25134					10.4394	Gamete
20	40-2	1	1	1	15.5463	8.87696	3.9035					17.2672	Gamete
20	40-3	1	1	1	13.981	4.33241	4.0101					14.7628	Gamete
20	41-1	2	1	1	16.5921	8.3524	2.66297					15.4218	Gamete
20	41-2	2	1	1	18.1057	9.53364	3.70247					19.7979	Gamete
20	43	1	1	1	17.3808	10.8671	2.89081					16.4763	Gamete
20	46	1	1	1	18.6989	8.47991	2.94054					21.4587	Gamete
20	54	1	1	1	17.5521	10.9388	2.75541					20.9842	Gamete
20	55	1	1	1	18.5269	9.51653	4.0101					23.0932	Gamete
20	56	2	1	1	18.7155	8.53141	2.89081					14.4991	Gamete
20	58	2	1	1	22.0371	9.49169	4.67484					28.4447	Gamete
20	59	2	1	1	18.9166	9.2553	3.10196					21.3796	Gamete
20	60-1	2	1	1	16.1135	7.23207	3.21464					15.7382	Gamete
20	60-2	1	1	1	19.1181	11.9062	3.64868					19.2443	Gamete
20	62	1	1	1	16.2511	7.63847	3.12313					15.9491	Gamete
20	65	1	1	1	16.5835	8.59567	2.89081					14.3937	Gamete
20	67-1	2	1	1	17.8261	7.3898	3.15254					18.6116	Gamete
20	67-2	2	1	1	17.8347	7.30349	4.24947					21.116	Gamete
20	68	2	1	1	17.5508	7.31387	2.20839					13.7346	Gamete
20	69	1	1	1	17.3261	6.99509	3.41351					17.2672	Gamete
20	70-1	2	1	1	18.3038	9.99233	3.63057					24.5694	Gamete
20	70-2	1	1	1	17.154	7.41343	3.54608					19.2443	Gamete
20	73-1	2	1	1	17.5124	10.54	3.15254					17.2672	Gamete
20	73-2	1	1	1	14.5501	7.83595	2.99384					16.8454	Gamete
20	74	2	1	1	18.6421	7.05064	3.39026					15.5536	Gamete
20	81	2	1	1	19.8363	11.4436	3.34722					23.1723	Gamete
20	83	1	1	1	17.3562	8.0568	3.41351					17.399	Gamete
20	85-1	1	1	1	15.1958	5.63694	3.33143					14.7364	Gamete
20	85-2	1	1	1	15.4307	5.74304	2.77448					11.652	Gamete
20	85-3	1	1	1	14.3961	8.42138	2.64309					13.3128	Gamete
20	86	1	1	1	19.6177	9.98728	2.77448					18.2953	Gamete
20	88-1	1	1	1	17.1549	8.01789	3.9804					19.297	Gamete
20	88-2	1	1	1	16.8098	8.64091	4.73368					22.4341	Gamete
20	92	2	1	1	22.0898	9.32415	4.62096					26.9157	Gamete
21	2-1	1	1	1	17.5459	10.1567	4.38383					19.5343	Gamete
21	2-2	1	1	1	18.6233	9.52212	3.06348					20.4833	Gamete
21	4	1	1	1	17.4997	7.76045	3.95049					21.3796	Gamete
21	5-1	1	1	1	16.2906	7.70084	3.28361					18.4007	Gamete
21	5-2	1	1	1	15.5907	7.50757	3.56092					20.1933	Gamete
21	5-3	1	1	1	17.3667	6.41337	3.64868					17.7944	Gamete
21	6	2	1	1	18.2071	7.48321	3.59408					19.0861	Gamete
21	7	1	1	1	19.0618	9.12591	5.09246					25.8612	Gamete
21	8-1	1	1	1	15.3918	10.5147	4.08822					20.2461	Gamete
21	8-2	1	1	1	16.4872	9.5819	3.68105					18.0317	Gamete
21	8-3	1	1	1	17.4681	7.02078	3.24728					16.1863	Gamete
21	8-4	1	1	1	19.4569	9.03165	3.59408					20.5097	Gamete
21	14	2	1	1	16.3576	7.0233	2.99384					17.7944	Gamete
21	16	1	1	1	20.7281	9.22209	4.0591					20.2988	Gamete
21	18	1	1	1	18.3955	9.32635	3.34722					17.1617	Gamete
21	23	2	1	1	18.7911	8.34329	4.07207					21.6433	Gamete
21	24	1	1	1	17.9383	8.12896	3.03321					18.5062	Gamete
21	26	1	1	1	16.3801	9.07368	2.11697					14.341	Gamete
21	28-1	2	1	1	20.435	13.8339	2.90446					22.3814	Gamete
21	28-2	1	1	1	19.5447	9.2828	3.68105					19.4289	Gamete
21	31	1	1	1	19.8141	11.1	3.91024					22.9086	Gamete
21	35-1	1	1	1	17.581	11.97	3.9035					20.2988	Gamete
21	35-2	2	1	1	18.2275	11.0502	3.34722					23.5413	Gamete
21	37	2	1	1	18.8142	6.78246	3.93042					21.0897	Gamete
21	39-1	2	1	1	20.4084	9.05969	3.92706					25.1758	Gamete
21	39-2	2	1	1	19.9957	12.5387	2.83557					24.6485	Gamete
21	43	1	1	1	17.1042	8.67001	3.85935					17.7417	Gamete
21	44	2	1	1	18.2153	9.64435	2.99384					18.1371	Gamete
21	48	1	1	1	13.8232	8.8206	3.15254					16.9508	Gamete
21	49	1	1	1	16.7702	7.74811	3.02015					17.1617	Gamete
21	50	1	1	1	19.5289	10.3636	3.1982					17.3199	Gamete
21	51	1	1	1	18.1838	9.76448	2.77922					19.5607	Gamete
21	52-1	1	1	1	21.2969	12.6352	4.07207					17.0826	Gamete
21	52-2	1	1	1	15.5566	5.6963	4.06883					23.4886	Gamete
21	53	1	1	1	16.4694	8.33877	3.58674					18.8225	Gamete
21	55	2	1	1	17.6692	7.63731	2.87251					16.7663	Gamete
21	58a	1	1	1	19.8746	9.19543	3.79043					16.7663	Gamete
21	63-1	2	1	1	18.022	8.13941	3.64868					21.6433	Gamete
21	63-3	1	1	1	17.7944	8.67656	2.44087					16.0018	Gamete
21	64	2	1	1	22.9376	11.6351	4.22459					27.1793	Gamete
21	65-1	1	1	1	16.9728	9.62351	3.24728					17.6362	Gamete
21	65-2	2	1	1	18.1303	9.54768	4.11619					20.7733	Gamete
21	66	1	1	1	15.9842	5.87229	3.63057					16.4763	Gamete
21	69	2	1	1	18.4712	8.65303	3.08492					17.4348	Gamete
21	72	1	1	1	20.0295	10.5261	4.13949					26.5894	Gamete
21	73	2	1	1	18.9931	10.55	4.06586					22.295	Gamete
21	74	2	1	1	18.7982	13.8986	2.83557					21.8578	Gamete
21	76	1	1	1	17.37	8.81808	3.05054					19.4406	Gamete
21	77-1	1	1	1	12.3123	7.72506	3.9237					17.2935	Gamete
21	77-2	2	1	1	19.0965	10.663	4.28653					26.2566	Gamete
21	78	1	1	1	16.2434	8.16671	3.85935					18.772	Gamete
21	80	2	1	1	17.3925	8.60484	2.87251					17.6148	Gamete
21	81	2	1	1	20.4822	10.5304	2.92706					20.4949	Gamete
21	82	1	1	1	18.6769	6.798	3.79043					19.5177	Gamete
21	83-1	2	1	1	17.4467	9.99171	3.85935					18.8492	Gamete
21	83-2	1	1	1	16.5766	6.92998	3.80084					16.5862	Gamete
21	84	1	1	1	18.5005	10.1061	3.28762					19.0292	Gamete
21	89	1	1	1	18.3268	10.7699	2.90446					17.5891	Gamete
21	90-1	2	1	1	20.1224	8.80892	2.62307					17.6663	Gamete
21	90-2	1	1	1	21.7565	8.52574	2.8771					15.429	Gamete
21	90-3	1	1	1	18.2402	9.80657	2.62307					17.8463	Gamete
21	92-1	1	1	1	15.5193	8.005	3.9804					19.672	Gamete
21	92-2	1	1	1	17.5636	8.15515	3.13577					18.6177	Gamete
21	94	1	1	1	20.9239	12.2932	4.43168					26.718	Gamete
21	96	2	1	1	16.6324	7.62896	3.70958					18.1034	Gamete
21	98-1	1	1	1	19.2842	9.45973	2.79852					18.3863	Gamete
21	98-2	1	1	1	13.6926	6.73292	2.3247					11.9318	Gamete
21	98-3	2	1	1	17.3564	8.3285	2.87251					16.4062	Gamete
21	98-4	1	1	1	17.3992	7.98202	4.35668					23.7093	Gamete
21	100	1	1	1	14.813	7.30071	3.08918					15.9176	Gamete
21	101	2	1	1	19.0655	10.7441	3.42507					22.1664	Gamete
22	1	2	1	1	16.3106	10.2808	4.41081					26.4094	Gamete
22	5	2	1	1	16.4611	10.3059	4.39584					21.9607	Gamete
22	13	1	1	1	19.6014	8.34022	4.01666					20.6492	Gamete
22	20	1	1	1	17.0807	8.81974	2.16621					14.2619	Gamete
22	24-1	1	1	1	16.9144	10.044	3.24728					20.0879	Gamete
22	25	2	1	1	20.5674	10.0317	2.30763					17.9262	Gamete
22	26	2	1	1	15.9821	10.9428	2.30763					15.4745	Gamete
22	27	2	1	1	17.2679	7.99722	4.07207					21.986	Gamete
27	11-2	2	1	1	18.2874	7.47551	3.9035	0	0			21.7751	Gamete
29	16-3	2	1	1	13.5193	5.30113	4.84378	0	0			21.8014	Gamete
29	16-2	1	1	1	13.69	5.49405	4.86551	0	0			22.0914	Gamete
29-2	2-1	1	1	1	14.8148	5.75878	4.46722	0	0			23.9631	Gamete
29-2	2-2	1	1	1	13.7674	5.36047	5.41917	0	0			25.3867	Gamete
25-3	6	2	1	1	17.2336	8.08075	3.47474	0	0			24.2267	Gamete
25-3	8	2	1	1	17.7877	10.2104	3.26751	0	0			24.3849	Gamete
25-3	12	1	1	1	15.6915	7.78497	4.11073	0	0			19.5607	Gamete
26-3	7-1	1	1	1	14.5551	4.8171	4.0568	0	0			16.5554	Gamete
26-3	12-1	2	1	1	16.3539	9.84581	2.61804	0	0			19.3498	Gamete
34	6	2	1	1	17.2936	8.00127	4.46722					29.8038	Gamete
34	11	1	1	1	19.5568	8.9639	3.15254					21.0349	Gamete
34	17	2	1	1	18.9465	9.11184	3.7379					23.0404	Gamete
34	29	2	1	1	16.1065	9.44863	2.77448					17.6889	Gamete
34	35	1	1	1	16.8906	6.68583	2.8771					14.8119	Gamete
34	39	2	1	1	17.5148	6.98573	4.29882					20.6151	Gamete
20	2-2	2	1	2	19.0983	16.4429	3.74846	0	0			44.8419	A
20	6	2	1	2	16.5365	16.5365	3.62851	0	0			31.3445	A
20	74	2	1	2	18.9386	17.9453	3.59408					28.5765	A
21	1	2	1	2	19.1931	16.6141	4.33241					46.45	A
21	10	2	1	2	17.5198	16.2928	3.44043					35.1934	A
21	18	2	1	2	16.3269	14.0198	3.91024					33.7435	A
21	36	2	1	2	22.657	20.4654	3.03321					40.0703	A
21	37	2	1	2	18.304	16.3539	3.1982					34.4025	A
21	38-1	2	1	2	17.5958	15.3772	4.03304					37.1178	A
21	38-2	2	1	2	15.5866	14.4909	3.84909					33.5326	A
21	41	2	1	2	16.9322	15.7514	4.16172	0	0			36.7224	A
21	61	2	1	2	15.3577	13.0982	4.17437					32.399	A
21	76-2	2	1	2	19.0028	16.8611	4.28653	0	0			39.5695	A
21	81	2	1	2	16.986	13.0842	3.25134					34.0725	A
21	82	2	1	2	13.5049	12.5593	3.91024					28.3894	A
21	84	2	1	2	16.4519	13.4996	4.07207					31.3724	A
21	91	2	1	2	17.036	13.8735	3.60507					32.2467	A
21	100	2	1	2	14.4317	11.4061	4.13949					34.6382	A
22	6	2	1	2	15.0078	12.0998	4.68611					30.8838	A
22	15	2	1	0	16.2049	11.7691	2.98503					28.1837	A
22	16	2	1	2	22.6249	19.6457	4.11073					50.1701	A
22	41	2	1	2	16.2581	13.62	4.47901					34.6925	A
22	44	2	1	2	15.3334	12.8987	3.50564					28.6292	A
21-2	1	2	1	2	17.2156	14.9113	4.13311					34.5354	A
21-2	31	2	1	2	18.1593	16.2096	5.69201					48.0872	A
21-2	32	2	1	2	15.81	14.0023	3.68105					31.9638	A
21-2	52	2	1	2	16.1662	15.0093	3.11891					32.6839	A
22-2	2	2	1	2	21.481	19.4714	4.28653					47.1617	A
22-2	16	2	1	2	17.8768	14.7926	4.43168					40.0703	A
22-2	25	2	1	2	20.3897	15.5812	3.02015					36.5115	A
22-2	31	2	1	2	18.1721	15.3306	3.08919					42.7593	A
22-2	60	2	1	2	17.9002	15.5316	3.80084					38.8313	A
26-2	5	2	1	1	19.1946	15.5021	2.79342	0	0			33.5326	A
29-2	4	2	1	2	15.4471	11.0776	3.37858	0	0			33.4798	A
21-3	2	2	1	2	17.638	14.1685	3.87299	0	0			35.8788	A
22-3	9	2	1	2	18.263	14.4707	4.03304	0	0			47.7681	A
22-3	10-1	2	1	2	15.9841	12.2448	4.61525	0	0			53.225	A
22-3	10-2	2	1	2	16.843	13.7233	4.73368	0	0			39.754	A
25-3	7	2	1	2	16.8634	12.4744	4.08943	0	0			37.7505	A
25-3	10	2	1	2	18.9089	16.3745	5.19818	0	0			56.9157	A
26-3	10-1	2	1	2	18.0789	12.8699	3.66378	0	0			34.4816	A
21-4	6-1	2	1	2	17.3762	15.0096	4.73368	0	0			49.8243	A
21-4	7	2	1	2	18.9277	18.5231	4.0591	0	0			52.3287	A
21-4	11-1	2	1	2	18.5628	16.2112	2.96287	0	0			40.5449	A
21-4	17	2	1	2	16.868	16.9133	3.39026	0	0			44.7101	A
25-4	2	2	1	1	15.819	14.5301	3.63057	0	0			38.3041	A
25-4	5-1	1	1	1	16.2921	15.296	3.5757	0	0			35.747	A
25-4	9	2	1	1	19.7706	15.9192	2.92706	0	0			34.587	A
25-4	14	2	1	2	18.9299	15.5914	3.59408	0	0			42.0739	A
25-5	8	2	1	2	17.8006	13.3703	3.76743	0	0			32.4517	A
21-6	7-1	2	1	2	18.9849	18.248	3.24703	0	0			33.5853	A
34	3	2	1	1	19.8694	18.2273	2.61804					30.8067	A
34	17	2	1	2	20.3698	17.8924	2.41371					42.5748	A
34	21	2	1	2	18.8781	17.2557	1.5991					26.8102	A
34	31-1	2	1	2	19.6422	17.6272	3.23508					40.707	A
34	31-2	2	1	2	22.6057	18.7606	2.41371					31.2438	A
25-3	4-2	1	1	1	14.6128	12.9004	2.79342	0	0			24.8067	Meta
20	1-2	1	1	1	13.877	12.1406	2.61804	0	0			21.4851	Meta
20	12-2	1	1	1	14.1023	9.98201	2.33487	0	0			19.7716	Meta
20	13-2	1	1	1	14.3251	10.0593	1.88748	0	0			15.6327	Meta
20	20	1	1	1	12.8783	4.66108	2.86859	0	0			16.7926	Meta
20	21_1	1	1	1	14.0281	10.2383	2.72139	0	0			16.2918	Meta
20	30	1	1	1	14.6047	11.4116	2.45701					20.9051	Meta
20	38	1	1	1	15.4495	12.1243	2.18438					15.7645	Meta
20	39	1	1	1	14.863	11.342	2.05376					17.3463	Meta
20	59	1	1	1	15.2501	12.6092	2.47838					19.9825	Meta
20	61	1	1	1	15.127	9.56789	2.5672					16.8717	Meta
20	78	1	1	1	16.107	13.0473	1.98191					18.3216	Meta
20	81	1	1	1	15.3612	11.2485	1.85123					15.1055	Meta
20	86	1	1	1	16.299	10.2863	2.47838					18.8225	Meta
20	88	1	1	1	13.3796	8.84202	2.47838					16.8454	Meta
21	39-3	1	1	1	12.8447	10.9941	2.29617					18.1371	Meta
21	91-4	1	1	1	15.1659	12.1893	1.96185					18.9543	Meta
34	34	1	1	1	16.9282	12.1461	1.81528					17.4091	Meta
29	53	1	1	1	15.6165	11.1337	2.07927					17.6148	Meta
27-2	2	1	1	1	13.0313	9.81283	2.47838					16.6634	Meta
20	1-1	1	1	1	20.7667	20.7667	2.13557	0	0			21.4851	Trypo
20	9	1	1	1	22.8609	22.8609	1.79287	0	0			31.0282	Trypo
20	17-3	1	1	1	23.6938	16.1968	2.1092	0	0			24.3586	Trypo
20	67	1	1	1	29.3606	25.2229	1.79337					26.9157	Trypo
20	69	1	1	1	27.3328	23.4539	1.79337					28.0756	Trypo
20	70	1	1	1	23.5642	18.2642	1.79337					23.3304	Trypo
26	4-2	1	1	1	26.5788	21.5316	1.85123					39.3058	Trypo
24-2	11	1	1	1	32.1463	28.3198	2.52057					47.399	Trypo
21-4	11-2	1	1	1	29.7309	26.2642	1.95512	0	0			33.3744	Trypo
34	17	1	1	1	32.7837	31.2387	1.38724					40.4394	Trypo
